# Supplementary material for: Identification of strong candidate genes for backfat and intramuscular fatty acid composition in three crosses based on the Iberian pig
Source: Sci Rep. 2020 Aug 18;10:13962. doi: 10.1038/s41598-020-70894-2 (PMC7435270; doi:10.1038/s41598-020-70894-2)
Supplement: Supplementary file 1 — Supplementary Information 1. [file 41598_2020_70894_MOESM1_ESM.xlsx]

## Sheet: BF.3BCs
Identification of strong candidate genes for backfat and intramuscular fatty acid composition in three crosses based on the Iberian pig Daniel Crespo-Piazuelo1,2,*, Lourdes Criado-Mesas1, Manuel Revilla1,2, Anna Castelló1,2, José L. Noguera3, Ana I. Fernández4, Maria Ballester5 and Josep M. Folch1,2 1 Plant and Animal Genomics, Centre for Research in Agricultural Genomics (CRAG), CSIC-IRTA-UAB-UB…
Supplementary Table S1. List of the significantly associated SNPs within QTL regions for the FA composition in backfat when GWAS were performed in the merged dataset and the predicted consequences of the SNPs.
Region	SNP	Chromosome	Position (bp)	MAFa	p-value	FDR	Trait	Consequence	Ensembl_Gene_Id	Gene_Symbol
BF1	rs80899816	1	146957212	0.172	1.33334e-06	0.0256161	C161n9	intergenic_variant	-	-
BF1	rs80816307	1	146979672	0.18	8.92355e-06	0.0602954	C161n9	intergenic_variant	-	-
BF2	rs81306755	2	145257	0.391	1.24677e-05	0.0602954	C161n9	intron_variant	ENSSSCG00000014565	-
BF2	rs81306755	2	145257	0.391	2.20099e-06	0.012783	C181n9	intron_variant	ENSSSCG00000014565	-
BF2	rs81306755	2	145257	0.391	7.2826e-09	0.000237387	C182n6	intron_variant	ENSSSCG00000014565	-
BF2	rs81306755	2	145257	0.391	1.25379e-05	0.0602195	MUFA	intron_variant	ENSSSCG00000014565	-
BF2	rs81306755	2	145257	0.391	2.51282e-09	7.89873e-05	MUFA/PUFA	intron_variant	ENSSSCG00000014565	-
BF2	rs81306755	2	145257	0.391	8.64968e-09	0.000290894	PUFA	intron_variant	ENSSSCG00000014565	-
BF2	rs81306755	2	145257	0.391	6.84015e-07	0.0152532	PUFA/SFA	intron_variant	ENSSSCG00000014565	-
BF2	rs81328276	2	236157	0.425	2.01698e-06	0.012783	C181n9	intron_variant	ENSSSCG00000024569	ANO9
BF2	rs81328276	2	236157	0.425	7.21755e-07	0.00554654	C182n6	intron_variant	ENSSSCG00000024569	ANO9
BF2	rs81328276	2	236157	0.425	9.00269e-06	0.0576532	MUFA	intron_variant	ENSSSCG00000024569	ANO9
BF2	rs81328276	2	236157	0.425	1.68644e-07	0.000925713	MUFA/PUFA	intron_variant	ENSSSCG00000024569	ANO9
BF2	rs81328276	2	236157	0.425	9.27447e-07	0.00603229	PUFA	intron_variant	ENSSSCG00000024569	ANO9
BF2	rs81317307	2	310819	0.442	3.77484e-06	0.0400103	C161n9	intron_variant	ENSSSCG00000027045	LRRC56
BF2	rs81317307	2	310819	0.442	5.90731e-06	0.0206348	C181n9	intron_variant	ENSSSCG00000027045	LRRC56
BF2	rs81317307	2	310819	0.442	1.23562e-08	0.000237387	C182n6	intron_variant	ENSSSCG00000027045	LRRC56
BF2	rs81317307	2	310819	0.442	4.11135e-09	7.89873e-05	MUFA/PUFA	intron_variant	ENSSSCG00000027045	LRRC56
BF2	rs81317307	2	310819	0.442	1.51413e-08	0.000290894	PUFA	intron_variant	ENSSSCG00000027045	LRRC56
BF2	rs81317307	2	310819	0.442	7.93941e-07	0.0152532	PUFA/SFA	intron_variant	ENSSSCG00000027045	LRRC56
BF2	rs81339115	2	422634	0.451	3.3382e-05	0.0916331	C181n9	intron_variant	ENSSSCG00000012850	DEAF1
BF2	rs81339115	2	422634	0.451	4.34621e-06	0.0151817	C182n6	intron_variant	ENSSSCG00000012850	DEAF1
BF2	rs81339115	2	422634	0.451	2.38787e-06	0.00812931	MUFA/PUFA	intron_variant	ENSSSCG00000012850	DEAF1
BF2	rs81339115	2	422634	0.451	5.4075e-06	0.0188889	PUFA	intron_variant	ENSSSCG00000012850	DEAF1
BF2	rs81341763	2	677649	0.428	1.09599e-06	0.012783	C181n9	intergenic_variant	-	-
BF2	rs81341763	2	677649	0.428	2.30352e-07	0.00221276	C182n6	intergenic_variant	-	-
BF2	rs81341763	2	677649	0.428	5.77354e-06	0.0479924	MUFA	intergenic_variant	-	-
BF2	rs81341763	2	677649	0.428	5.52524e-08	0.000449404	MUFA/PUFA	intergenic_variant	-	-
BF2	rs81341763	2	677649	0.428	3.02659e-07	0.00290735	PUFA	intergenic_variant	-	-
BF2	rs81341763	2	677649	0.428	1.51182e-05	0.0829858	PUFA/SFA	intergenic_variant	-	-
BF2	rs81291529	2	2636400	0.455	1.98023e-05	0.0602954	C161n9	intron_variant	ENSSSCG00000033043	SHANK2
BF2	rs81291529	2	2636400	0.455	5.0663e-05	0.0887926	C182n6	intron_variant	ENSSSCG00000033043	SHANK2
BF2	rs81291529	2	2636400	0.456	6.50137e-05	0.0999234	MUFA/PUFA	intron_variant	ENSSSCG00000033043	SHANK2
BF2	rs81291529	2	2636400	0.455	4.99063e-05	0.0913143	PUFA	intron_variant	ENSSSCG00000033043	SHANK2
BF2	rs81356987	2	3859973	0.358	1.59761e-05	0.0602954	C161n9	intergenic_variant	-	-
BF2	rs81356987	2	3859973	0.358	1.29978e-06	0.00713467	C182n6	intergenic_variant	-	-
BF2	rs81356987	2	3859973	0.357	2.1398e-06	0.00812931	MUFA/PUFA	intergenic_variant	-	-
BF2	rs81356987	2	3859973	0.358	1.62256e-06	0.00779316	PUFA	intergenic_variant	-	-
BF2	rs81356987	2	3859973	0.358	8.31527e-06	0.0773465	PUFA/SFA	intergenic_variant	-	-
BF2	rs81357266	2	3985548	0.379	4.1014e-05	0.0927013	C161n9	intergenic_variant	-	-
BF2	rs81357266	2	3985548	0.379	3.25179e-06	0.013883	C181n9	intergenic_variant	-	-
BF2	rs81357266	2	3985548	0.379	5.05865e-06	0.0161978	C182n6	intergenic_variant	-	-
BF2	rs81357266	2	3985548	0.379	1.14245e-06	0.0048775	MUFA/PUFA	intergenic_variant	-	-
BF2	rs81357266	2	3985548	0.379	6.30824e-06	0.020199	PUFA	intergenic_variant	-	-
BF2	rs81364067	2	4412670	0.448	2.32717e-06	0.00894191	C182n6	intron_variant	ENSSSCG00000012884	PPP6R3
BF2	rs81364067	2	4412670	0.448	4.048e-06	0.01111	MUFA/PUFA	intron_variant	ENSSSCG00000012884	PPP6R3
BF2	rs81364067	2	4412670	0.448	2.26762e-06	0.00961818	PUFA	intron_variant	ENSSSCG00000012884	PPP6R3
BF2	rs81364067	2	4412670	0.448	1.18471e-05	0.0773465	PUFA/SFA	intron_variant	ENSSSCG00000012884	PPP6R3
BF2	rs81364734	2	4444553	0.451	2.03601e-05	0.0509776	C182n6	intron_variant	ENSSSCG00000012884	PPP6R3
BF2	rs81364734	2	4444553	0.451	1.04299e-05	0.0239872	MUFA/PUFA	intron_variant	ENSSSCG00000012884	PPP6R3
BF2	rs81364734	2	4444553	0.451	2.04044e-05	0.0522679	PUFA	intron_variant	ENSSSCG00000012884	PPP6R3
BF2	rs81368683	2	4966521	0.312	2.1303e-05	0.0602954	C161n9	upstream_gene_variant	ENSSSCG00000012896	NDUFV1
BF2	rs81368683	2	4966521	0.312	2.18309e-07	0.00221276	C182n6	upstream_gene_variant	ENSSSCG00000012896	NDUFV1
BF2	rs81368683	2	4966521	0.312	1.39368e-07	0.000892516	MUFA/PUFA	upstream_gene_variant	ENSSSCG00000012896	NDUFV1
BF2	rs81368683	2	4966521	0.312	2.62604e-07	0.00290735	PUFA	upstream_gene_variant	ENSSSCG00000012896	NDUFV1
BF2	rs81368683	2	4966521	0.312	2.88209e-06	0.0369138	PUFA/SFA	upstream_gene_variant	ENSSSCG00000012896	NDUFV1
BF2	rs81346312	2	5372107	0.228	2.1969e-05	0.0602954	C161n9	intergenic_variant	-	-
BF2	rs81356796	2	5827995	0.194	3.3387e-05	0.0916331	C181n9	intron_variant	ENSSSCG00000012934	CCS
BF2	rs81356796	2	5827995	0.194	2.12274e-05	0.0509776	C182n6	intron_variant	ENSSSCG00000012934	CCS
BF2	rs81356796	2	5827995	0.194	6.29102e-05	0.0999234	MUFA/PUFA	intron_variant	ENSSSCG00000012934	CCS
BF2	rs81356796	2	5827995	0.194	2.76117e-05	0.062409	PUFA	intron_variant	ENSSSCG00000012934	CCS
BF2	rs81285769	2	5830742	0.166	1.52398e-06	0.012783	C181n9	upstream_gene_variant; intron_variant	ENSSSCG00000012933; ENSSSCG00000012934	CCDC87; CCS
BF2	rs81285769	2	5830742	0.166	1.64247e-05	0.0450788	C182n6	upstream_gene_variant; intron_variant	ENSSSCG00000012933; ENSSSCG00000012934	CCDC87; CCS
BF2	rs81285769	2	5830742	0.165	1.87157e-06	0.0359567	MUFA	upstream_gene_variant; intron_variant	ENSSSCG00000012933; ENSSSCG00000012934	CCDC87; CCS
BF2	rs81285769	2	5830742	0.166	2.01531e-05	0.0522679	PUFA	upstream_gene_variant; intron_variant	ENSSSCG00000012933; ENSSSCG00000012934	CCDC87; CCS
BF2	rs81358530	2	6962060	0.392	2.27852e-05	0.0729583	C181n9	intron_variant	ENSSSCG00000012999	CAPN1
BF2	rs81358530	2	6962060	0.392	2.20363e-06	0.00894191	C182n6	intron_variant	ENSSSCG00000012999	CAPN1
BF2	rs81358530	2	6962060	0.393	1.08555e-06	0.0048775	MUFA/PUFA	intron_variant	ENSSSCG00000012999	CAPN1
BF2	rs81358530	2	6962060	0.392	2.50317e-06	0.00961818	PUFA	intron_variant	ENSSSCG00000012999	CAPN1
BF2	rs81359337	2	7852330	0.264	2.168e-06	0.012783	C181n9	intron_variant	ENSSSCG00000013034; ENSSSCG00000034755	PLCB3; -
BF2	rs81359337	2	7852330	0.263	3.55455e-06	0.0455267	MUFA	intron_variant	ENSSSCG00000013034; ENSSSCG00000034755	PLCB3; -
BF2	rs81359616	2	8060705	0.412	4.78114e-07	0.012783	C181n9	intron_variant	ENSSSCG00000013043	MACROD1
BF2	rs81359616	2	8060705	0.412	5.04101e-05	0.0887926	C182n6	intron_variant	ENSSSCG00000013043	MACROD1
BF2	rs81359616	2	8060705	0.412	1.10286e-06	0.0359567	MUFA	intron_variant	ENSSSCG00000013043	MACROD1
BF2	rs81359616	2	8060705	0.412	3.91357e-06	0.01111	MUFA/PUFA	intron_variant	ENSSSCG00000013043	MACROD1
BF2	rs81359616	2	8060705	0.412	4.65168e-05	0.0913143	PUFA	intron_variant	ENSSSCG00000013043	MACROD1
BF2	rs81360111	2	8647689	0.466	9.97065e-06	0.0602954	C161n9	intron_variant	ENSSSCG00000028537	-
BF2	rs81360111	2	8647689	0.466	3.04363e-06	0.013883	C181n9	intron_variant	ENSSSCG00000028537	-
BF2	rs81360111	2	8647689	0.466	1.84019e-06	0.00883844	C182n6	intron_variant	ENSSSCG00000028537	-
BF2	rs81360111	2	8647689	0.466	1.59333e-05	0.0680246	MUFA	intron_variant	ENSSSCG00000028537	-
BF2	rs81360111	2	8647689	0.466	3.1552e-08	0.000404118	MUFA/PUFA	intron_variant	ENSSSCG00000028537	-
BF2	rs81360111	2	8647689	0.466	1.49756e-06	0.00779316	PUFA	intron_variant	ENSSSCG00000028537	-
BF2	rs81359966	2	8687039	0.322	4.4264e-05	0.0887926	C182n6	downstream_gene_variant, intron_variant	ENSSSCG00000028537	-
BF2	rs81359966	2	8687039	0.322	4.90349e-05	0.0913143	PUFA	downstream_gene_variant, intron_variant	ENSSSCG00000028537	-
BF2	rs81474907	2	8795034	0.242	1.06127e-05	0.0239872	MUFA/PUFA	intron_variant	ENSSSCG00000029516	SLC22A8
BF2	rs81312355	2	8894947	0.383	2.32878e-06	0.012783	C181n9	synonymous_variant	ENSSSCG00000022404	SLC3A2
BF2	rs81312355	2	8894947	0.383	6.2451e-06	0.0479924	MUFA	synonymous_variant	ENSSSCG00000022404	SLC3A2
BF2	rs81214179	2	8936150	0.362	5.51541e-06	0.0206348	C181n9	upstream_gene_variant; 3_prime_UTR_variant, synonymous_variant; upstream_gene_variant	ENSSSCG00000026293; ENSSSCG00000028025; ENSSSCG00000022866	STX5; WDR74; NXF1
BF2	rs81214179	2	8936150	0.362	8.78622e-07	0.0056267	C182n6	upstream_gene_variant; 3_prime_UTR_variant, synonymous_variant; upstream_gene_variant	ENSSSCG00000026293; ENSSSCG00000028025; ENSSSCG00000022866	STX5; WDR74; NXF1
BF2	rs81214179	2	8936150	0.362	1.10665e-05	0.0602195	MUFA	upstream_gene_variant; 3_prime_UTR_variant, synonymous_variant; upstream_gene_variant	ENSSSCG00000026293; ENSSSCG00000028025; ENSSSCG00000022866	STX5; WDR74; NXF1
BF2	rs81214179	2	8936150	0.362	5.84796e-08	0.000449404	MUFA/PUFA	upstream_gene_variant; 3_prime_UTR_variant, synonymous_variant; upstream_gene_variant	ENSSSCG00000026293; ENSSSCG00000028025; ENSSSCG00000022866	STX5; WDR74; NXF1
BF2	rs81214179	2	8936150	0.362	9.41957e-07	0.00603229	PUFA	upstream_gene_variant; 3_prime_UTR_variant, synonymous_variant; upstream_gene_variant	ENSSSCG00000026293; ENSSSCG00000028025; ENSSSCG00000022866	STX5; WDR74; NXF1
BF2	rs81214179	2	8936150	0.362	1.9345e-05	0.0929142	PUFA/SFA	upstream_gene_variant; 3_prime_UTR_variant, synonymous_variant; upstream_gene_variant	ENSSSCG00000026293; ENSSSCG00000028025; ENSSSCG00000022866	STX5; WDR74; NXF1
BF2	rs81360570	2	9772447	0.259	4.37322e-05	0.0840182	MUFA/PUFA	intron_variant	ENSSSCG00000013078	MYRF
BF2	rs81474931	2	11764773	0.251	5.0839e-05	0.0887926	C182n6	non_coding_transcript_exon_variant	ENSSSCG00000037095	-
BF2	rs81474931	2	11764773	0.251	5.59679e-05	0.0977505	PUFA	non_coding_transcript_exon_variant	ENSSSCG00000037095	-
BF3	rs45432640	4	81446371	0.299	2.77342e-05	0.0560874	MUFA/PUFA	intron_variant	ENSSSCG00000006289	F5
BF3	rs80847745	4	81479518	0.44	4.75974e-05	0.0870896	MUFA/PUFA	intron_variant	ENSSSCG00000006289	F5
BF3	rs80848071	4	81493481	0.415	5.46645e-06	0.0140029	MUFA/PUFA	intergenic_variant	-	-
BF3	rs81318065	4	81565259	0.334	1.82778e-05	0.0390169	MUFA/PUFA	intron_variant; upstream_gene_variant	ENSSSCG00000028804; ENSSSCG00000033915	CCDC181; -
BF4	rs81345002	6	16339713	0.376	1.75485e-06	0.0337142	C203n6	intergenic_variant	-	-
BF4	rs81322046	6	16344565	0.203	3.55823e-07	0.0136722	C203n6	intergenic_variant	-	-
BF4	rs81336454	6	26053724	0.139	6.5024e-06	0.048114	C203n6	intergenic_variant	-	-
BF5	rs81403348	8	109399818	0.159	1.71481e-05	0.0387587	C140	intron_variant	ENSSSCG00000009125	ANK2
BF5	rs81403348	8	109399818	0.159	6.70301e-10	8.58521e-06	C160	intron_variant	ENSSSCG00000009125	ANK2
BF5	rs81403349	8	109417642	0.211	1.85399e-05	0.0395765	C140	intron_variant	ENSSSCG00000009125	ANK2
BF5	rs81403349	8	109417642	0.211	1.47316e-10	5.66047e-06	C160	intron_variant	ENSSSCG00000009125	ANK2
BF5	rs81403349	8	109417642	0.211	1.46928e-05	0.0705696	C161n7	intron_variant	ENSSSCG00000009125	ANK2
BF5	rs81403355	8	109446670	0.215	7.93036e-06	0.0203144	C140	intron_variant	ENSSSCG00000009125	ANK2
BF5	rs81403355	8	109446670	0.215	3.06389e-10	5.88634e-06	C160	intron_variant	ENSSSCG00000009125	ANK2
BF5	rs81403355	8	109446670	0.215	1.28588e-05	0.0705696	C161n7	intron_variant	ENSSSCG00000009125	ANK2
BF5	rs81403368	8	109576850	0.196	1.44981e-06	0.0046423	C140	intergenic_variant	-	-
BF5	rs81403368	8	109576850	0.196	1.1311e-09	1.08654e-05	C160	intergenic_variant	-	-
BF5	rs81403368	8	109576850	0.196	6.15792e-07	0.0105427	C161n7	intergenic_variant	-	-
BF5	rs339502807	8	111429584	0.319	4.77588e-09	3.67017e-05	C160	intergenic_variant	-	-
BF5	rs81403466	8	111899793	0.198	1.09795e-05	0.0263674	C140	intergenic_variant	-	-
BF5	rs81403466	8	111899793	0.198	1.72168e-08	0.000110256	C160	intergenic_variant	-	-
BF5	rs81403466	8	111899793	0.198	7.99711e-06	0.0569474	C161n7	intergenic_variant	-	-
BF5	rs81310214	8	112005632	0.477	4.72562e-06	0.0453943	C161n7	downstream_gene_variant; upstream_gene_variant	ENSSSCG00000009133; ENSSSCG00000032883	-; -
BF5	rs81293101	8	112877898	0.252	8.89247e-06	0.0569474	C161n7	intron_variant	ENSSSCG00000039813	-
BF5	rs81477002	8	113809916	0.205	4.92888e-06	0.0236734	C160	intergenic_variant	-	-
BF5	rs81332214	8	114403588	0.382	3.86591e-05	0.0742719	C140	intergenic_variant	-	-
BF5	rs81332214	8	114403588	0.382	5.22137e-08	0.000286609	C160	intergenic_variant	-	-
BF5	rs81306425	8	114474492	0.394	1.03019e-05	0.0439822	C160	intergenic_variant	-	-
BF5	rs81292625	8	114483898	0.336	1.41444e-05	0.0543484	C160	intergenic_variant	-	-
BF5	rs81310709	8	115404032	0.422	8.23133e-07	0.0105427	C161n7	intergenic_variant	-	-
BF5	rs81476888	8	115409757	0.468	7.54116e-06	0.0203144	C140	upstream_gene_variant	ENSSSCG00000039563	GIMD1
BF5	rs81476888	8	115409757	0.468	2.18196e-05	0.0762177	C160	upstream_gene_variant	ENSSSCG00000039563	GIMD1
BF5	rs81476888	8	115409757	0.468	4.06601e-07	0.0105427	C161n7	upstream_gene_variant	ENSSSCG00000039563	GIMD1
BF6	rs81266750	10	30495950	0.213	3.35075e-05	0.0804683	C161n9	intergenic_variant	-	-
BF6	rs81423282	10	30742643	0.256	1.43433e-05	0.0602954	C161n9	intergenic_variant	-	-
BF6	rs81423288	10	30756975	0.256	1.43433e-05	0.0602954	C161n9	intergenic_variant	-	-
BF7	rs81289413	10	52874658	0.09	1.51106e-05	0.0736257	C203n6	intron_variant	ENSSSCG00000026001	DNAJC1
BF7	rs80979357	10	52920353	0.095	7.51311e-06	0.048114	C203n6	intron_variant	ENSSSCG00000026001	DNAJC1
BF8	rs81271924	12	275081	0.183	4.81568e-08	0.000308396	C140	intron_variant	ENSSSCG00000027229	B3GNTL1
BF8	rs81440337	12	278538	0.182	4.38716e-07	0.00153247	C140	intron_variant	ENSSSCG00000027229	B3GNTL1
BF8	rs81312632	12	304547	0.169	1.60839e-07	0.000686676	C140	intron_variant	ENSSSCG00000027229	B3GNTL1
BF8	rs81327505	12	324004	0.169	1.25912e-07	0.000604756	C140	downstream_gene_variant; intron_variant	ENSSSCG00000017136; ENSSSCG00000027229	TBCD; B3GNTL1
BF8	rs81434341	12	353286	0.168	1.09832e-07	0.000602884	C140	intron_variant	ENSSSCG00000017136	TBCD
BF8	rs81439363	12	379031	0.168	2.37179e-07	0.000911337	C140	intron_variant	ENSSSCG00000017136	TBCD
BF8	rs81433040	12	417230	0.201	2.88871e-08	0.000277489	C140	intron_variant	ENSSSCG00000017136	TBCD
BF8	rs81266346	12	429636	0.204	1.06403e-08	0.000136281	C140	intron_variant	ENSSSCG00000017136	TBCD
BF8	rs81271195	12	547357	0.219	3.16542e-09	6.0814e-05	C140	3_prime_UTR_variant	ENSSSCG00000017133	WDR45B
BF8	rs81311681	12	658326	0.247	3.79968e-08	0.000291998	C140	intron_variant; downstream_gene_variant; intron_variant	ENSSSCG00000017127; ENSSSCG00000017128; ENSSSCG00000039807	CYBC1; -; -
BF8	rs81308244	12	824959	0.237	1.92775e-10	7.40718e-06	C140	intergenic_variant	-	-
BF8	rs81286950	12	910198	0.115	5.45067e-06	0.0161105	C140	intron_variant	ENSSSCG00000029553	-
BF9	rs81457961	16	30669240	0.201	3.48497e-05	0.0535626	C201n9/C200	intergenic_variant	-	-
BF9	rs81267800	16	38142493	0.094	4.74161e-05	0.0628247	C201n9/C200	intron_variant	ENSSSCG00000016929	PDE4D
BF9	rs81297480	16	38349508	0.127	2.66371e-08	0.000511751	C201n9/C200	intergenic_variant	-	-
BF9	rs81458871	16	38483905	0.127	2.66371e-08	0.000511751	C201n9/C200	intergenic_variant	-	-
BF9	rs81458940	16	39357333	0.176	4.2916e-06	0.0137417	C201n9/C200	intergenic_variant	-	-
BF9	rs81458993	16	40203541	0.156	9.46057e-07	0.00363513	C201n9/C200	intron_variant	ENSSSCG00000025194	ZSWIM6
BF9	rs81459001	16	40402928	0.161	1.08926e-06	0.00380489	C201n9/C200	intergenic_variant	-	-
BF9	rs81297382	16	40534440	0.147	3.67028e-07	0.00282054	C201n9/C200	intergenic_variant	-	-
BF9	rs81321258	16	40995213	0.177	7.95023e-06	0.0152063	C201n9/C200	intron_variant	ENSSSCG00000030186	KIF2A
BF9	rs81243029	16	41483466	0.177	7.95023e-06	0.0152063	C201n9/C200	intron_variant	ENSSSCG00000016938	IPO11
BF9	rs81297837	16	41757449	0.177	7.95023e-06	0.0152063	C201n9/C200	intergenic_variant	-	-
BF9	rs81459077	16	41900163	0.177	7.95023e-06	0.0152063	C201n9/C200	intergenic_variant	-	-
BF9	rs81459084	16	42103210	0.197	3.08371e-05	0.0521465	C201n9/C200	intergenic_variant	-	-
BF9	rs81459081	16	42185492	0.177	7.95023e-06	0.0152063	C201n9/C200	intergenic_variant	-	-
BF9	rs81459087	16	42284127	0.177	7.95023e-06	0.0152063	C201n9/C200	intergenic_variant	-	-
BF9	rs81297448	16	42409389	0.147	3.67028e-07	0.00282054	C201n9/C200	intergenic_variant	-	-
BF9	rs81297627	16	42582565	0.147	3.67028e-07	0.00282054	C201n9/C200	intergenic_variant	-	-
BF9	rs81459126	16	42763329	0.177	6.98804e-06	0.0152063	C201n9/C200	intron_variant	ENSSSCG00000016941	RNF180
BF9	rs320616585	16	43727250	0.177	7.95023e-06	0.0152063	C201n9/C200	intron_variant	ENSSSCG00000016943	ADAMTS6
BF9	rs81297790	16	44809468	0.144	9.32015e-07	0.00363513	C201n9/C200	intergenic_variant	-	-
BF9	rs81459297	16	44886367	0.227	8.31073e-06	0.0152063	C201n9/C200	intergenic_variant	-	-
BF9	rs81459286	16	44908847	0.144	9.32015e-07	0.00363513	C201n9/C200	intergenic_variant	-	-
BF9	rs81459319	16	45025316	0.144	9.32015e-07	0.00363513	C201n9/C200	intron_variant	ENSSSCG00000016956	MAST4
BF9	rs81247528	16	45119683	0.154	5.47338e-05	0.0701031	C201n9/C200	intron_variant	ENSSSCG00000016956	MAST4
BF9	rs81459345	16	45245630	0.144	9.32015e-07	0.00363513	C201n9/C200	intron_variant	ENSSSCG00000016956	MAST4
BF9	rs81305530	16	45586121	0.138	3.91967e-05	0.053789	C201n9/C200	intron_variant	ENSSSCG00000016957	CD180
BF9	rs81345265	16	45614639	0.138	3.91967e-05	0.053789	C201n9/C200	intergenic_variant	-	-
BF9	rs81277305	16	45621491	0.138	3.91967e-05	0.053789	C201n9/C200	intergenic_variant	-	-
BF9	rs81459434	16	45892779	0.142	3.25712e-05	0.0521465	C201n9/C200	intergenic_variant	-	-
BF9	rs81459469	16	46175075	0.142	3.25712e-05	0.0521465	C201n9/C200	intergenic_variant	-	-
BF9	rs81459502	16	46719890	0.135	6.67503e-05	0.0754357	C201n9/C200	intergenic_variant	-	-
BF9	rs81459516	16	46938356	0.135	6.67503e-05	0.0754357	C201n9/C200	intergenic_variant	-	-
BF9	rs81459530	16	47061035	0.135	6.67503e-05	0.0754357	C201n9/C200	intergenic_variant	-	-
BF9	rs81224313	16	47628216	0.135	6.67503e-05	0.0754357	C201n9/C200	intron_variant; downstream_gene_variant	ENSSSCG00000021514; ENSSSCG00000027380	OCLN; RF00026
aMinor allele frequency.
