# Supplementary material for: Identification of strong candidate genes for backfat and intramuscular fatty acid composition in three crosses based on the Iberian pig
Source: Sci Rep. 2020 Aug 18;10:13962. doi: 10.1038/s41598-020-70894-2 (PMC7435270; doi:10.1038/s41598-020-70894-2)
Supplement: Supplementary file 2 — Supplementary Information 2. [file 41598_2020_70894_MOESM2_ESM.xlsx]

## Sheet: LD.BCs
Identification of strong candidate genes for backfat and intramuscular fatty acid composition in three crosses based on the Iberian pig Daniel Crespo-Piazuelo1,2,*, Lourdes Criado-Mesas1, Manuel Revilla1,2, Anna Castelló1,2, José L. Noguera3, Ana I. Fernández4, Maria Ballester5 and Josep M. Folch1,2 1 Plant and Animal Genomics, Centre for Research in Agricultural Genomics (CRAG), CSIC-IRTA-UAB-UB…
Supplementary Table S2. List of the significantly associated SNPs within QTL regions for the FA composition in IMF when GWAS were performed in the merged dataset and the predicted consequences of the SNPs.
Region	SNP	Chromosome	Position (bp)	MAFa	p-value	FDR	Trait	Consequence	Ensembl_Gene_Id	Gene_Symbol
LD1	rs80992684	4	20019566	0.193	7.6697e-06	0.089156	C204n6/C203n6	intergenic_variant	-	-
LD1	rs80910044	4	20057452	0.177	2.42251e-06	0.089156	C204n6/C203n6	intergenic_variant	-	-
LD2	rs80919464	4	123756546	0.189	1.19511e-05	0.0765346	C203n3	intron_variant	ENSSSCG00000006894	FNBP1L
LD2	rs81347340	4	123895116	0.437	1.17877e-05	0.0765346	C203n3	intergenic_variant	-	-
LD2	rs80915252	4	123979309	0.437	1.17877e-05	0.0765346	C203n3	splice_region_variant, synonymous_variant	ENSSSCG00000006897	CCDC18
LD3	rs81441414	13	176539436	0.295	1.0689e-05	0.0765346	C203n3	intergenic_variant	-	-
LD3	rs81441592	13	180138105	0.066	1.81153e-06	0.0696063	C203n3	intergenic_variant	-	-
LD3	rs81317617	13	180652057	0.071	7.24667e-06	0.0765346	C203n3	intron_variant	ENSSSCG00000024623	USP25
LD4	rs336373909	14	110946218	0.089	3.16973e-05	0.0497262	C181n9/C180	intergenic_variant	-	-
LD4	rs80996278	14	111061647	0.087	3.03394e-05	0.0497262	C181n9/C180	intron_variant	ENSSSCG00000010544	DNMBP
LD4	rs81252243	14	111842298	0.109	1.28417e-06	0.0049343	C181n9/C180	intron_variant	ENSSSCG00000010556	PAX2
LD4	rs81252243	14	111842298	0.109	1.17413e-05	0.0342634	MUFA/SFA	intron_variant	ENSSSCG00000010556	PAX2
LD4	rs81449647	14	111856909	0.09	3.10086e-05	0.0497262	C181n9/C180	intron_variant	ENSSSCG00000010556	PAX2
LD4	rs80835267	14	112184991	0.095	5.56048e-06	0.0194232	C181n9/C180	intergenic_variant	-	-
LD4	rs80835267	14	112184991	0.095	1.50601e-05	0.0385778	MUFA/SFA	intergenic_variant	-	-
LD4	rs80791021	14	112329198	0.117	1.16523e-07	0.000751436	C181n9/C180	intergenic_variant	-	-
LD4	rs80791021	14	112329198	0.117	1.07182e-06	0.00720287	MUFA/SFA	intergenic_variant	-	-
LD4	rs335655209	14	112536527	0.115	1.04373e-07	0.000751436	C181n9/C180	intron_variant	ENSSSCG00000010563	BTRC
LD4	rs335655209	14	112536527	0.115	1.11058e-06	0.00720287	MUFA/SFA	intron_variant	ENSSSCG00000010563	BTRC
LD4	rs80815886	14	112683768	0.117	1.16523e-07	0.000751436	C181n9/C180	intron_variant	ENSSSCG00000010566	FBXW4
LD4	rs80815886	14	112683768	0.117	1.07182e-06	0.00720287	MUFA/SFA	intron_variant	ENSSSCG00000010566	FBXW4
LD4	rs327079688	14	112737326	0.117	1.17339e-07	0.000751436	C181n9/C180	upstream_gene_variant	ENSSSCG00000010566	FBXW4
LD4	rs327079688	14	112737326	0.117	1.12474e-06	0.00720287	MUFA/SFA	upstream_gene_variant	ENSSSCG00000010566	FBXW4
LD4	rs80800867	14	112815936	0.117	1.16523e-07	0.000751436	C181n9/C180	downstream_gene_variant; upstream_gene_variant	ENSSSCG00000010568; ENSSSCG00000036146	NPM3; FGF8
LD4	rs80800867	14	112815936	0.117	1.07182e-06	0.00720287	MUFA/SFA	downstream_gene_variant; upstream_gene_variant	ENSSSCG00000010568; ENSSSCG00000036146	NPM3; FGF8
LD4	rs80809309	14	112900857	0.115	2.96034e-07	0.00126387	C181n9/C180	intron_variant	ENSSSCG00000010571	ARMH3
LD4	rs80809309	14	112900857	0.115	1.89899e-06	0.00876225	MUFA/SFA	intron_variant	ENSSSCG00000010571	ARMH3
LD4	rs80946643	14	112968076	0.114	2.74196e-07	0.00126387	C181n9/C180	intron_variant	ENSSSCG00000010571	ARMH3
LD4	rs80946643	14	112968076	0.114	2.05237e-06	0.00876225	MUFA/SFA	intron_variant	ENSSSCG00000010571	ARMH3
LD4	rs80940194	14	113009739	0.168	3.23536e-05	0.0497262	C181n9/C180	intron_variant	ENSSSCG00000010571	ARMH3
LD4	rs80963224	14	113083223	0.113	2.39172e-07	0.00126387	C181n9/C180	splice_region_variant, non_coding_transcript_exon_variant	ENSSSCG00000010573	HPS6
LD4	rs80963224	14	113083223	0.113	1.80415e-06	0.00876225	MUFA/SFA	splice_region_variant, non_coding_transcript_exon_variant	ENSSSCG00000010573	HPS6
LD4	rs80954420	14	113229750	0.117	1.16523e-07	0.000751436	C181n9/C180	3_prime_UTR_variant; downstream_gene_variant	ENSSSCG00000010577; ENSSSCG00000010578	ELOVL3; PITX3
LD4	rs80954420	14	113229750	0.117	1.07182e-06	0.00720287	MUFA/SFA	3_prime_UTR_variant; downstream_gene_variant	ENSSSCG00000010577; ENSSSCG00000010578	ELOVL3; PITX3
LD4	rs80996084	14	113360161	0.152	1.45047e-05	0.0309627	C181n9/C180	intron_variant	ENSSSCG00000010579	GBF1
LD4	rs80887368	14	113380424	0.152	1.45047e-05	0.0309627	C181n9/C180	downstream_gene_variant	ENSSSCG00000010579	GBF1
LD4	rs80948585	14	113426095	0.153	1.59228e-05	0.032201	C181n9/C180	intron_variant; upstream_gene_variant	ENSSSCG00000010581; ENSSSCG00000038504	PSD; FBXL15
LD4	rs321989995	14	113435462	0.152	1.45047e-05	0.0309627	C181n9/C180	upstream_gene_variant; intron_variant; downstream_gene_variant	ENSSSCG00000010581; ENSSSCG00000033359; ENSSSCG00000038504	PSD; CUEDC2; FBXL15
LD4	rs80885716	14	113462893	0.152	1.45047e-05	0.0309627	C181n9/C180	upstream_gene_variant; intron_variant	ENSSSCG00000010584; ENSSSCG00000033359	MFSD13A; CUEDC2
LD4	rs337005009	14	113621937	0.152	1.45047e-05	0.0309627	C181n9/C180	intron_variant	ENSSSCG00000010586	SUFU
LD5	rs318740977	14	141151934	0.083	3.57512e-06	0.0326947	C180	intron_variant	ENSSSCG00000010770	KNDC1
LD5	rs80814938	14	141173643	0.083	3.57512e-06	0.0326947	C180	intron_variant	ENSSSCG00000010770	KNDC1
LD5	rs80939048	14	141232780	0.081	8.85186e-06	0.0566873	C180	downstream_gene_variant; upstream_gene_variant	ENSSSCG00000010773; ENSSSCG00000010772	TUBGCP2; ADAM8
LD5	rs80883500	14	141309602	0.083	3.57512e-06	0.0326947	C180	intron_variant	ENSSSCG00000034701	CALY
LD5	rs80950819	14	141338056	0.082	4.25447e-06	0.0326947	C180	upstream_gene_variant; 3_prime_UTR_variant	ENSSSCG00000010791; ENSSSCG00000038086	FUOM; ECHS1
LD5	rs80837196	14	141374711	0.082	4.25447e-06	0.0326947	C180	intron_variant	ENSSSCG00000029088	-
LD6	rs81303625	17	31061857	0.08	7.39185e-06	0.0916238	C200	intron_variant	ENSSSCG00000034913	-
LD6	rs80938452	17	31478463	0.149	9.53819e-06	0.0916238	C200	intergenic_variant	-	-
LD6	rs324135473	17	31599336	0.148	2.64946e-06	0.0916238	C200	intergenic_variant	-	-
LD6	rs81268001	17	31867849	0.139	5.2037e-06	0.0916238	C200	intron_variant	ENSSSCG00000007143	MAVS
aMinor allele frequency.
