# Supplementary material for: Identification of strong candidate genes for backfat and intramuscular fatty acid composition in three crosses based on the Iberian pig
Source: Sci Rep. 2020 Aug 18;10:13962. doi: 10.1038/s41598-020-70894-2 (PMC7435270; doi:10.1038/s41598-020-70894-2)
Supplement: Supplementary file 3 — Supplementary Information 3. [file 41598_2020_70894_MOESM3_ESM.xlsx]

## Sheet: S3
Identification of strong candidate genes for backfat and intramuscular fatty acid composition in three crosses based on the Iberian pig Daniel Crespo-Piazuelo1,2,*, Lourdes Criado-Mesas1, Manuel Revilla1,2, Anna Castelló1,2, José L. Noguera3, Ana I. Fernández4, Maria Ballester5 and Josep M. Folch1,2 1 Plant and Animal Genomics, Centre for Research in Agricultural Genomics (CRAG), CSIC-IRTA-UAB-UB…
Supplementary Table S3. Summary of the associated regions found in the three backcrosses when GWAS were performed individually.
Region	Backcross	Tissuea	Chrb	Start (bp)c	End (bp)c	Trait
BC1_DU_BF1	BC1_DU	BF	1	229067988	242017170	C171; C200
BC1_DU_BF2	BC1_DU	BF	1	251882019	257980274	C200
BC1_DU_BF3	BC1_DU	BF	4	8098415	16131084	C204n6
BC1_DU_BF4	BC1_DU	BF	6	25053724	27957431	SFA
BC1_DU_BF5	BC1_DU	BF	12	0	7855894	C140
BC1_LD_BF1	BC1_LD	BF	2	2062975	10548890	C161n9; C182n6; MUFA/PUFA; PUFA; PUFA/SFA
BC1_LD_BF2	BC1_LD	BF	2	89362907	102211529	C181n7; C182n6; MUFA/PUFA; PUFA
BC1_LD_BF3	BC1_LD	BF	2	147798621	149806518	C183n3
BC1_LD_BF4	BC1_LD	BF	4	34029394	42264727	C161n9
BC1_LD_BF5	BC1_LD	BF	4	52618844	119595949	C161n9; MUFA/PUFA
BC1_LD_BF6	BC1_LD	BF	6	12143758	14908922	C182n6/C183n3; C200
BC1_LD_BF7	BC1_LD	BF	6	164590160	166657661	C161n9
BC1_LD_BF8	BC1_LD	BF	7	43524117	49168881	C182n6/C183n3
BC1_LD_BF9	BC1_LD	BF	8	69980587	94376804	C160; C161n7; C181n7/C161n7
BC1_LD_BF10	BC1_LD	BF	8	104171530	123210438	C140; C160; C161n7; C181n7/C161n7
BC1_LD_BF11	BC1_LD	BF	11	7940153	10103118	C201n9/C200
BC1_LD_BF12	BC1_LD	BF	11	49354601	51390969	C182n6/C183n3
BC1_LD_BF13	BC1_LD	BF	12	47181577	49617457	C161n9
BC1_LD_BF14	BC1_LD	BF	14	38955238	52931273	C201n9/C200
BC1_LD_BF15	BC1_LD	BF	16	33817847	56296400	C201n9/C200
BC1_LD_BF16	BC1_LD	BF	17	44617105	46715749	C161n9
BC1_LD_BF17	BC1_LD	BF	18	24935702	27485940	C182n6/C183n3
BC1_LD_BF18	BC1_LD	BF	X	39586473	42391576	C181n9; MUFA
BC1_PI_BF1	BC1_PI	BF	1	145804205	148001436	C201n9/C200
BC1_PI_BF2	BC1_PI	BF	1	170742785	173988615	C160; C161n9; C180; C181n9/C180; C182n6; C183n3; MUFA/SFA; PUFA; PUFA/SFA; SFA
BC1_PI_BF3	BC1_PI	BF	2	0	10772447	C170; C181n9; C182n6; MUFA; MUFA/PUFA; PUFA
BC1_PI_BF4	BC1_PI	BF	6	13412764	18785071	C160
BC1_PI_BF5	BC1_PI	BF	6	25053724	27074710	C140
BC1_PI_BF6	BC1_PI	BF	6	46685552	48715812	C182n6; MUFA/PUFA; PUFA; PUFA/SFA
BC1_PI_BF7	BC1_PI	BF	10	48786714	52235724	C200
BC1_DU_LD1	BC1_DU	LD	1	116193074	118242644	C181n7/C161n7
BC1_DU_LD2	BC1_DU	LD	1	175616330	188852669	C201n9/C200
BC1_DU_LD3	BC1_DU	LD	2	19157764	24225758	C170
BC1_DU_LD4	BC1_DU	LD	2	36783291	47457134	C140
BC1_DU_LD5	BC1_DU	LD	2	86511858	92459562	C203n6; C204n6; PUFA; PUFA/SFA
BC1_DU_LD6	BC1_DU	LD	2	103087022	110496177	C204n6; PUFA/SFA
BC1_DU_LD7	BC1_DU	LD	3	121844545	125004026	PUFA/SFA
BC1_DU_LD8	BC1_DU	LD	4	13919602	16131084	C181n7/C161n7
BC1_DU_LD9	BC1_DU	LD	4	63774763	95600438	C161n9; C170; C183n3; C202n6
BC1_DU_LD10	BC1_DU	LD	5	35314172	37346640	C170
BC1_DU_LD11	BC1_DU	LD	6	27394342	29988781	C170
BC1_DU_LD12	BC1_DU	LD	6	39301937	43998265	C204n6; PUFA/SFA
BC1_DU_LD13	BC1_DU	LD	6	54179566	59511405	C204n6; PUFA/SFA
BC1_DU_LD14	BC1_DU	LD	6	93360155	98104675	C204n6; PUFA/SFA
BC1_DU_LD15	BC1_DU	LD	9	124173834	127061970	C202n6
BC1_DU_LD16	BC1_DU	LD	11	48735789	52306112	C161n9
BC1_DU_LD17	BC1_DU	LD	11	61642748	76842119	C161n9; C170; C171; C202n6
BC1_DU_LD18	BC1_DU	LD	13	174351419	177512257	C170
BC1_DU_LD19	BC1_DU	LD	13	186116419	188385735	C161n9; C170; C171; C201n9/C200; C203n3
BC1_DU_LD20	BC1_DU	LD	14	47523085	56839455	C170
BC1_DU_LD21	BC1_DU	LD	14	68620139	73254375	C161n9; C170; C202n6
BC1_DU_LD22	BC1_DU	LD	14	86206824	89050196	C170; C171
BC1_DU_LD23	BC1_DU	LD	14	108404872	115622115	C181n9/C180; MUFA/SFA
BC1_DU_LD24	BC1_DU	LD	16	46077521	48529007	C161n9
BC1_LD_LD1	BC1_LD	LD	1	139051084	141296640	C204n6/C203n6
BC1_LD_LD2	BC1_LD	LD	2	4827995	6830742	C204n6/C203n6
BC1_LD_LD3	BC1_LD	LD	2	87052459	101249581	C203n3
BC1_LD_LD4	BC1_LD	LD	2	144019988	148968629	C181n9
BC1_LD_LD5	BC1_LD	LD	3	47941152	50294422	MUFA
BC1_LD_LD6	BC1_LD	LD	3	102453876	106873336	C204n6/C203n6
BC1_LD_LD7	BC1_LD	LD	4	1672184	10451581	C204n6/C203n6
BC1_LD_LD8	BC1_LD	LD	4	18982312	45319537	C181n9; C182n6; MUFA; MUFA/PUFA
BC1_LD_LD9	BC1_LD	LD	4	54281306	69417452	C181n9; C182n6; MUFA; MUFA/SFA
BC1_LD_LD10	BC1_LD	LD	4	104460669	107074548	C204n6/C203n6
BC1_LD_LD11	BC1_LD	LD	4	120475774	129112246	C161n7
BC1_LD_LD12	BC1_LD	LD	6	0	4630324	C181n9; MUFA/SFA
BC1_LD_LD13	BC1_LD	LD	6	11625397	19215210	C204n6/C203n6
BC1_LD_LD14	BC1_LD	LD	6	78872328	83530240	C181n9; MUFA; MUFA/SFA
BC1_LD_LD15	BC1_LD	LD	6	127922390	132459409	C204n6/C203n6
BC1_LD_LD16	BC1_LD	LD	7	89122140	93399480	C201n9/C200
BC1_LD_LD17	BC1_LD	LD	7	101584950	105701201	C204n6/C203n6
BC1_LD_LD18	BC1_LD	LD	8	86268315	94376804	C161n7
BC1_LD_LD19	BC1_LD	LD	8	105344539	114809916	C160; C161n7; C181n7/C161n7
BC1_LD_LD20	BC1_LD	LD	8	122666402	124703884	C203n3
BC1_LD_LD21	BC1_LD	LD	9	5389263	14203773	C204n6/C203n6
BC1_LD_LD22	BC1_LD	LD	9	18694989	22055971	C201n9/C200
BC1_LD_LD23	BC1_LD	LD	9	65947861	68527807	C203n3
BC1_LD_LD24	BC1_LD	LD	9	92696383	103459200	C161n9
BC1_LD_LD25	BC1_LD	LD	10	6725337	8957412	C171; C200
BC1_LD_LD26	BC1_LD	LD	11	4591824	11387046	C181n9; C181n9/C180; MUFA; MUFA/SFA
BC1_LD_LD27	BC1_LD	LD	11	46323113	58273288	C181n9/C180; C204n6/C203n6; MUFA; MUFA/SFA
BC1_LD_LD28	BC1_LD	LD	17	12257304	15909080	C201n9/C200
BC1_LD_LD29	BC1_LD	LD	17	17319097	22682144	C171
BC1_LD_LD30	BC1_LD	LD	17	28925790	32599336	C200
BC1_LD_LD31	BC1_LD	LD	17	55934629	58137723	C203n3
BC1_LD_LD32	BC1_LD	LD	18	44357970	51874905	C182n6/C183n3
BC1_LD_LD33	BC1_LD	LD	X	119692562	124006430	MUFA
BC1_PI_LD1	BC1_PI	LD	1	45476758	55614559	C204n6; MUFA/SFA; PUFA/SFA
BC1_PI_LD2	BC1_PI	LD	1	74630916	76772982	C204n6; PUFA/SFA
BC1_PI_LD3	BC1_PI	LD	2	85556317	96595645	MUFA/SFA
BC1_PI_LD4	BC1_PI	LD	2	136670952	149914582	C181n9; MUFA; MUFA/SFA
BC1_PI_LD5	BC1_PI	LD	3	18351190	21010051	C160
BC1_PI_LD6	BC1_PI	LD	3	111483140	114537308	C183n3
BC1_PI_LD7	BC1_PI	LD	4	10498072	21057452	C181n9; C182n6; MUFA; MUFA/SFA; PUFA; PUFA/SFA
BC1_PI_LD8	BC1_PI	LD	5	8491168	10503106	C181n9/C180; C182n6/C183n3; MUFA/SFA
BC1_PI_LD9	BC1_PI	LD	5	29783586	32063327	C160
BC1_PI_LD10	BC1_PI	LD	5	49272210	58064470	C181n9; C204n6; C204n6/C182n6; MUFA; PUFA; PUFA/SFA
BC1_PI_LD11	BC1_PI	LD	6	19724134	22493885	C170
BC1_PI_LD12	BC1_PI	LD	6	99547077	101551392	C182n6/C183n3; C204n6; PUFA/SFA
BC1_PI_LD13	BC1_PI	LD	6	110476238	120223012	MUFA/SFA
BC1_PI_LD14	BC1_PI	LD	7	41952142	45424101	PUFA/SFA
BC1_PI_LD15	BC1_PI	LD	8	6236422	8288655	C204n6/C203n6
BC1_PI_LD16	BC1_PI	LD	9	5996326	8592969	C170
BC1_PI_LD17	BC1_PI	LD	9	125777906	130172751	C181n9/C180; C182n6/C183n3; MUFA/SFA
BC1_PI_LD18	BC1_PI	LD	9	130775259	132917032	C140
BC1_PI_LD19	BC1_PI	LD	10	23879474	28918154	MUFA/SFA
BC1_PI_LD20	BC1_PI	LD	11	65558117	71874350	C160
BC1_PI_LD21	BC1_PI	LD	12	48725299	56447604	C140; C183n3
BC1_PI_LD22	BC1_PI	LD	13	42600291	48297528	C160
BC1_PI_LD23	BC1_PI	LD	13	68618284	126323265	C160
BC1_PI_LD24	BC1_PI	LD	13	175169597	191267573	C160
BC1_PI_LD25	BC1_PI	LD	14	5275594	8815388	C204n6/C203n6
BC1_PI_LD26	BC1_PI	LD	14	18550452	24614640	MUFA/SFA
BC1_PI_LD27	BC1_PI	LD	14	36414113	38452275	MUFA/PUFA
BC1_PI_LD28	BC1_PI	LD	15	29197850	31413406	C140
BC1_PI_LD29	BC1_PI	LD	15	122171616	124311817	C140
BC1_PI_LD30	BC1_PI	LD	15	125971901	129560678	C204n6; C204n6/C203n6; MUFA; PUFA; PUFA/SFA
BC1_PI_LD31	BC1_PI	LD	16	18583421	20669219	C160
BC1_PI_LD32	BC1_PI	LD	16	50530344	62203701	C203n6/C182n6; MUFA/SFA
BC1_PI_LD33	BC1_PI	LD	16	70302000	77250807	C204n6/C203n6; MUFA/SFA
BC1_PI_LD34	BC1_PI	LD	17	44223215	56550577	C140; C182n6/C183n3; C204n6; C204n6/C203n6; MUFA/SFA; PUFA; PUFA/SFA
BC1_PI_LD35	BC1_PI	LD	X	95383417	97704995	C140
aTissue where fatty acid composition was analysed: backfat (BF) or Longissimus dorsi muscle (LD).
bSus scrofa chromosome.
cPosition on the chromosome where the region begins (start) and finishes (end).
