# Supplementary material for: Identification of strong candidate genes for backfat and intramuscular fatty acid composition in three crosses based on the Iberian pig
Source: Sci Rep. 2020 Aug 18;10:13962. doi: 10.1038/s41598-020-70894-2 (PMC7435270; doi:10.1038/s41598-020-70894-2)
Supplement: Supplementary file 4 — Supplementary Information 4. [file 41598_2020_70894_MOESM4_ESM.xlsx]

## Sheet: S4
Identification of strong candidate genes for backfat and intramuscular fatty acid composition in three crosses based on the Iberian pig Daniel Crespo-Piazuelo1,2,*, Lourdes Criado-Mesas1, Manuel Revilla1,2, Anna Castelló1,2, José L. Noguera3, Ana I. Fernández4, Maria Ballester5 and Josep M. Folch1,2 1 Plant and Animal Genomics, Centre for Research in Agricultural Genomics (CRAG), CSIC-IRTA-UAB-UB…
Supplementary Table S4. Summary of the GWAS results for the significant SNPs from the 21 SNPs genotyped in the three backcrosses.
SNP name	Reference SNP ID number	Chromosome	Position (bp)	MAFa	VP (%)b	p-value	FDR	Trait
ELOVL6:c.-533C>T	rs345025813	8	112038523	0.133	7.64268	9.27896e-08	0.00044575	C14:0
ELOVL6:c.-533C>T	rs345025813	8	112038523	0.133	9.28622	3.15481e-12	6.06212e-08	C16:0
ELOVL6:c.-533C>T	rs345025813	8	112038523	0.133	9.00943	2.93877e-07	0.00420151	C16:1(n-7)
ELOVL6:c.-394G>A	rs322956047	8	112038663	0.132	7.91803	4.54988e-08	0.000264388	C14:0
ELOVL6:c.-394G>A	rs322956047	8	112038663	0.132	9.53111	1.18885e-12	4.56885e-08	C16:0
ELOVL6:c.-394G>A	rs322956047	8	112038663	0.132	9.15893	2.01509e-07	0.00420151	C16:1(n-7)
ELOVL6:c.416C>T	-	8	112180004	0.21	6.15748	1.38152e-06	0.00348236	C14:0
ELOVL6:c.416C>T	-	8	112180004	0.21	7.96037	9.40127e-11	1.20433e-06	C16:0
ELOVL6:c.416C>T	-	8	112180004	0.21	7.37699	1.89192e-06	0.0103869	C16:1(n-7)
ELOVL6:c.1922C>T	-	8	112186937	0.236	6.68767	4.03139e-07	0.00119177	C14:0
ELOVL6:c.1922C>T	-	8	112186937	0.236	6.70436	2.42644e-09	1.16563e-05	C16:0
ELOVL6:c.1922C>T	-	8	112186937	0.236	8.29659	4.37304e-07	0.00420151	C16:1(n-7)
ELOVL7:c.*1432A>G	rs325490947	16	39589566	0.174	10.2657	1.48494e-07	0.00190206	C20:1(n-9)/C20:0
aMinor allele frequency.
bPercentage of the phenotypic variance explained by the SNP.
