# Supplementary material for: Identification of strong candidate genes for backfat and intramuscular fatty acid composition in three crosses based on the Iberian pig
Source: Sci Rep. 2020 Aug 18;10:13962. doi: 10.1038/s41598-020-70894-2 (PMC7435270; doi:10.1038/s41598-020-70894-2)
Supplement: Supplementary file 5 — Supplementary Information 5. [file 41598_2020_70894_MOESM5_ESM.xlsx]

## Sheet: S5
Identification of strong candidate genes for backfat and intramuscular fatty acid composition in three crosses based on the Iberian pig Daniel Crespo-Piazuelo1,2,*, Lourdes Criado-Mesas1, Manuel Revilla1,2, Anna Castelló1,2, José L. Noguera3, Ana I. Fernández4, Maria Ballester5 and Josep M. Folch1,2 1 Plant and Animal Genomics, Centre for Research in Agricultural Genomics (CRAG), CSIC-IRTA-UAB-UB…
Supplementary Table S5. Frequencies of the 21 SNPs genotyped in the three backcrosses.
SNP name	Reference SNP ID number	Chromosome	Position (bp)	A1a	A2b	Group	MAFc	Freqd (HOM A1)	Freqd (HET)	Freqd (HOM A2)
ELOVL6:c.1408C>T	---	8	112186423	G	A	3BCs	0.251716	0.0320366	0.439359	0.528604
ELOVL6:c.1408C>T	---	8	112186423	G	A	BC1_DU	0.334507	0.0704225	0.528169	0.401408
ELOVL6:c.1408C>T	---	8	112186423	G	A	BC1_LD	0.275316	0.0253165	0.5	0.474684
ELOVL6:c.1408C>T	---	8	112186423	G	A	BC1_PI	0.138686	0	0.277372	0.722628
ELOVL6:c.1922C>T	---	8	112186937	A	G	3BCs	0.235632	0.091954	0.287356	0.62069
ELOVL6:c.1922C>T	---	8	112186937	A	G	BC1_DU	0.217857	0.0642857	0.307143	0.628571
ELOVL6:c.1922C>T	---	8	112186937	A	G	BC1_LD	0.455696	0.196203	0.518987	0.28481
ELOVL6:c.1922C>T	---	8	112186937	A	G	BC1_PI	0	0	0	1
ELOVL6:c.-394G>A	rs322956047	8	112038663	A	G	3BCs	0.131881	0.043578	0.176606	0.779817
ELOVL6:c.-394G>A	rs322956047	8	112038663	A	G	BC1_DU	0	0	0	1
ELOVL6:c.-394G>A	rs322956047	8	112038663	A	G	BC1_LD	0.363924	0.120253	0.487342	0.392405
ELOVL6:c.-394G>A	rs322956047	8	112038663	A	G	BC1_PI	0	0	0	1
ELOVL6:c.-480C>T	rs341847499	8	112038577	T	C	3BCs	0.366133	0.249428	0.23341	0.517162
ELOVL6:c.-480C>T	rs341847499	8	112038577	T	C	BC1_DU	0.329787	0.269504	0.120567	0.609929
ELOVL6:c.-480C>T	rs341847499	8	112038577	T	C	BC1_LD	0.477848	0.208861	0.537975	0.253165
ELOVL6:c.-480C>T	rs341847499	8	112038577	T	C	BC1_PI	0.275362	0.275362	0	0.724638
ELOVL6:c.-533C>T	rs345025813	8	112038523	T	C	3BCs	0.133411	0.0440835	0.178654	0.777262
ELOVL6:c.-533C>T	rs345025813	8	112038523	T	C	BC1_DU	0	0	0	1
ELOVL6:c.-533C>T	rs345025813	8	112038523	T	C	BC1_LD	0.366242	0.121019	0.490446	0.388535
ELOVL6:c.-533C>T	rs345025813	8	112038523	T	C	BC1_PI	0	0	0	1
ELOVL6:c.-574T>C	rs325491325	8	112038483	C	T	3BCs	0.422018	0.142202	0.559633	0.298165
ELOVL6:c.-574T>C	rs325491325	8	112038483	C	T	BC1_DU	0.195035	0.0141844	0.361702	0.624113
ELOVL6:c.-574T>C	rs325491325	8	112038483	C	T	BC1_LD	0.477848	0.189873	0.575949	0.234177
ELOVL6:c.-574T>C	rs325491325	8	112038483	C	T	BC1_PI	0.408759	0.218978	0.744526	0.0364964
ELOVL6:c.416C>T	---	8	112180004	C	T	3BCs	0.210526	0.0755149	0.270023	0.654462
ELOVL6:c.416C>T	---	8	112180004	C	T	BC1_DU	0.198582	0.0425532	0.312057	0.64539
ELOVL6:c.416C>T	---	8	112180004	C	T	BC1_LD	0.405063	0.170886	0.468354	0.360759
ELOVL6:c.416C>T	---	8	112180004	C	T	BC1_PI	0	0	0	1
ELOVL7:c.-629A>G	rs322657523	16	39680655	G	A	3BCs	0.269495	0.0458716	0.447248	0.506881
ELOVL7:c.-629A>G	rs322657523	16	39680655	G	A	BC1_DU	0.287234	0	0.574468	0.425532
ELOVL7:c.-629A>G	rs322657523	16	39680655	G	A	BC1_LD	0.436709	0.126582	0.620253	0.253165
ELOVL7:c.-629A>G	rs322657523	16	39680655	G	A	BC1_PI	0.0583942	0	0.116788	0.883212
ELOVL7:c.*1432A>G	rs325490947	16	39589566	G	A	3BCs	0.175926	0.0462963	0.259259	0.694444
ELOVL7:c.*1432A>G	rs325490947	16	39589566	G	A	BC1_DU	0	0	0	1
ELOVL7:c.*1432A>G	rs325490947	16	39589566	G	A	BC1_LD	0.392857	0.12987	0.525974	0.344156
ELOVL7:c.*1432A>G	rs325490947	16	39589566	G	A	BC1_PI	0.113139	0	0.226277	0.773723
ELOVL7:c.-46A>G	rs343494956	16	39680072	A	G	3BCs	0.397465	0.126728	0.541475	0.331797
ELOVL7:c.-46A>G	rs343494956	16	39680072	A	G	BC1_DU	0.457746	0.133803	0.647887	0.21831
ELOVL7:c.-46A>G	rs343494956	16	39680072	A	G	BC1_LD	0.468354	0.208861	0.64557	0.14557
ELOVL7:c.-46A>G	rs343494956	16	39680072	A	G	BC1_PI	0.175373	0.0223881	0.30597	0.671642
FADS2:c.789T>G	rs326796107	2	9642011	G	T	3BCs	0.209491	0	0.418981	0.581019
FADS2:c.789T>G	rs326796107	2	9642011	G	T	BC1_DU	0.188406	0	0.376812	0.623188
FADS2:c.789T>G	rs326796107	2	9642011	G	T	BC1_LD	0.150641	0	0.301282	0.698718
FADS2:c.789T>G	rs326796107	2	9642011	G	T	BC1_PI	0.297101	0	0.594203	0.405797
FADS2:c.900C>T	rs335011456	2	9635779	T	C	3BCs	0.076659	0	0.153318	0.846682
FADS2:c.900C>T	rs335011456	2	9635779	T	C	BC1_DU	0.0140845	0	0.028169	0.971831
FADS2:c.900C>T	rs335011456	2	9635779	T	C	BC1_LD	0.164557	0	0.329114	0.670886
FADS2:c.900C>T	rs335011456	2	9635779	T	C	BC1_PI	0.040146	0	0.080292	0.919708
FADS2:g9667306C>T	rs331050552	2	9667306	C	T	3BCs	0.360277	0.150115	0.420323	0.429561
FADS2:g9667306C>T	rs331050552	2	9667306	C	T	BC1_DU	0.283688	0.0496454	0.468085	0.48227
FADS2:g9667306C>T	rs331050552	2	9667306	C	T	BC1_LD	0.425325	0.344156	0.461039	0.194805
FADS2:g9667306C>T	rs331050552	2	9667306	C	T	BC1_PI	0.199275	0.0362319	0.326087	0.637681
FADS2:g9667513T>C	rs344625804	2	9667513	T	C	3BCs	0.0570776	0.00228311	0.109589	0.888128
FADS2:g9667513T>C	rs344625804	2	9667513	T	C	BC1_DU	0.0774648	0.00704225	0.140845	0.852113
FADS2:g9667513T>C	rs344625804	2	9667513	T	C	BC1_LD	0.0886076	0	0.177215	0.822785
FADS2:g9667513T>C	rs344625804	2	9667513	T	C	BC1_PI	0	0	0	1
FADS2:g9667427G>A	rs336076510	2	9667427	G	A	3BCs	0.362385	0.149083	0.426606	0.424312
FADS2:g9667427G>A	rs336076510	2	9667427	G	A	BC1_DU	0.28169	0.0492958	0.464789	0.485915
FADS2:g9667427G>A	rs336076510	2	9667427	G	A	BC1_LD	0.423567	0.33758	0.477707	0.184713
FADS2:g9667427G>A	rs336076510	2	9667427	G	A	BC1_PI	0.20073	0.0364964	0.328467	0.635036
FASN:g919403C>T	rs327036596	12	919403	T	C	3BCs	0.0856164	0.0114155	0.148402	0.840183
FASN:g919403C>T	rs327036596	12	919403	T	C	BC1_DU	0	0	0	1
FASN:g919403C>T	rs327036596	12	919403	T	C	BC1_LD	0.158228	0.0316456	0.253165	0.71519
FASN:g919403C>T	rs327036596	12	919403	T	C	BC1_PI	0.0905797	0	0.181159	0.818841
SCD:c.*2044C>T	rs338494000	14	111476223	C	T	3BCs	0.418014	0.145497	0.545035	0.309469
SCD:c.*2044C>T	rs338494000	14	111476223	C	T	BC1_DU	0.489286	0.142857	0.692857	0.164286
SCD:c.*2044C>T	rs338494000	14	111476223	C	T	BC1_LD	0.234177	0.0506329	0.367089	0.582278
SCD:c.*2044C>T	rs338494000	14	111476223	C	T	BC1_PI	0.440741	0.259259	0.6	0.140741
SCD:c.*2818C>A	rs331969256	14	111476997	C	A	3BCs	0.421296	0.150463	0.541667	0.30787
SCD:c.*2818C>A	rs331969256	14	111476997	C	A	BC1_DU	0.496377	0.144928	0.702899	0.152174
SCD:c.*2818C>A	rs331969256	14	111476997	C	A	BC1_LD	0.231013	0.0506329	0.360759	0.588608
SCD:c.*2818C>A	rs331969256	14	111476997	C	A	BC1_PI	0.433824	0.272059	0.588235	0.139706
SCD:c.*2577_*2579del	rs710198292	14	111476752	G	GGTC	3BCs	0.202517	0.020595	0.363844	0.615561
SCD:c.*2577_*2579del	rs710198292	14	111476752	G	GGTC	BC1_DU	0.109155	0	0.21831	0.78169
SCD:c.*2577_*2579del	rs710198292	14	111476752	G	GGTC	BC1_LD	0.218354	0.0379747	0.360759	0.601266
SCD:c.*2577_*2579del	rs710198292	14	111476752	G	GGTC	BC1_PI	0.281022	0.0218978	0.518248	0.459854
SCD:c.-353T>C	rs323081995	14	111461631	T	C	3BCs	0.195402	0.0114943	0.367816	0.62069
SCD:c.-353T>C	rs323081995	14	111461631	T	C	BC1_DU	0.269504	0.0141844	0.510638	0.475177
SCD:c.-353T>C	rs323081995	14	111461631	T	C	BC1_LD	0.0414013	0	0.0828025	0.917197
SCD:c.-353T>C	rs323081995	14	111461631	T	C	BC1_PI	0.29562	0.0218978	0.547445	0.430657
SCD:c.-233C>T	rs80912566	14	111461751	C	T	3BCs	0.196101	0.0114679	0.369266	0.619266
SCD:c.-233C>T	rs80912566	14	111461751	C	T	BC1_DU	0.276596	0.0141844	0.524823	0.460993
SCD:c.-233C>T	rs80912566	14	111461751	C	T	BC1_LD	0.0411392	0	0.0822785	0.917722
SCD:c.-233C>T	rs80912566	14	111461751	C	T	BC1_PI	0.291971	0.0218978	0.540146	0.437956
aReference allele.
bAlternative allele.
cMinor allele frequency.
dFrequency of the indviduals homozygous for the reference allele (HOM A1), heterozygous (HET), or homozygous for the alternative allele (HOM A2).
